# Supplementary material for: Autism candidate gene DIP2A regulates spine morphogenesis via acetylation of cortactin
Source: PLoS Biol. 2019 Oct 10;17(10):e3000461. doi: 10.1371/journal.pbio.3000461 (PMC6786517; doi:10.1371/journal.pbio.3000461)
Supplement: S1 Data — (XLSX) [file pbio.3000461.s003.xlsx]

## Sheet: Fig 1F
Relative quantification of LacZ, CaMKII and GABA positive cells.
		Count（CaMKII+LacZ+ ）	Count（LacZ+ ）	（CaMKII+LacZ+/LacZ+）*100%	Count（GABA+LacZ+ ）	Count（LacZ+ ）	GABA+LacZ+/LacZ+
		48	49	97.9592	2	83	2.40964
		76	125	60.8	27	87	31.0345
		97	100	97	2	60	3.33333
		69	98	70.4082	32	120	26.6667
		64	87	73.5632	23	100	23
		64	110	58.1818	22	92	23.913
		57	57	100	0	130	0
		46	46	100	0	97	0
		105	108	97.2222	3	108	2.77778
		45	45	100	0	70	0
					3	100	3
			mean	85.5135			11.3725
			SD	15.9039			11.7147
			SEM	5.02924			3.5321
		Count（LacZ+ ）	Count（CaMKII+ ）	LacZ+/CaMKII+	Count（LacZ+ ）	Count（GABA+）	LacZ+/GABA+
		87	87	100	5	20	25
		98	98	100	10	12	83.3333
		110	110	100	11	19	57.8947
		170	170	100	7	10	70
		80	80	100	23	37	62.1622
		90	90	100	11	29	37.931
		100	100	100	4	20	20
		65	65	100	5	30	16.6667
		49	49	100	7	32	21.875
		75	75	100	4	25	16
			mean	100			41.0863
			SD	0			23.7815
			SEM	0			7.52037

## Sheet: Fig 2B
	Spine density
basal	EPN		IPN
	WT	KO	WT	KO
	11.47	7.66	2.78	15.37
	5.28	5.79	1.93	18.06
	8.88	11.45	7.06	5.54
	9.01	16.34	8.36	16.85
	13.44	5.17	4.76	19.23
	8.49	6.56	11.4	3.94
	8.06	14.8	18.8	24.38
	9.76	8.82	5.29	11.64
	7.94	8	8.9	21.75
			9.67	9.22
	7.19	14.14	4.76	24.25
	12.44	11.04	19.65	18.4
	8.69	17.82	12.25	13.65
	4.8	20.49	19.01	17.73
	10.22	12.32	7.75	7.18
	6.96	19.01	2.2	25.09
	7.6	15.66	3.55	11.7
	8.13	16.81	13.22	12.39
		16.56	6.34	8.71
	10.31		10.72	10.8
	13.31	3.33	10.44	20.34
		17.98	6.47	15.94
	11.62	13.37	16.57	7.41
	8.35	16.01	14.48
	13.42	17.6	11.17	24.41
	10.83	11.04	8.4	14.12
	15.35	13.12	12.79	16.76
	11.22	16.92	11.57	10.46
	13	2.85	3.36	7.27
	12.28	21.3	8.25	18.06
	14.25	9.99	14.52	23.41
	6.81	16.82	15.26	14.75
	6.61	6.79	6.75	15.68
	10.27	18.99	5.78	11.53
	8.49	9.77	4.59	12.68
	4.68	16.25	11.17	19.65
	13.56	10.29	12.25	18.52
		10.72	2.66	6.52
	12.1	13.05	12.7	10.49
	6.69	15.05	6.98	16.44
	10.26	18.39	8.91	12.22
	9.64	12.69	16.58	9.89
	10.01	7.92	5.04	10.35
	14.01	15.14		14.25
	12.94	14.09	4.1	17.04
	5.72	15.11	4.02	15.06
	11.38	9.04		20.04
	15.24	21.48	3.49	8.55
	11.75	11.83	13.47	7.91
	9.5	13.48	9.11	19.29
	17.07	9.79	4.02	4.51
	11.83	16.2	10.2	6.35
	7.89	6.79	4.98	12.84
	14.82	9.3	12.8	7.55
	12.91	6.62	9.52	10.36
	7.42	19.09	9.47	20.59
	9.28	11.62	6.94	17.32
		13.93	0.52	7.62
	10.98	19	12.56	18.07
	4.03	15.48	9.32	13.57
	10.02	19.48		12.43
	14.13	13.85	5.5	13.07
	11.73	12.66	13.42	14.12
	14.72	6.5	6.96	10.1
		9.58	16.21	22.44
		16.95	5.28
		18.16	3.94
		14.95	19.41
		14.18	6.77
		4.17	6.91
		10.79	10.8
		12.88	5.35
		17.65	12.09
		8.84	13.75
		7.39
		13.86
		12.31
mean	10.3185	12.9449	9.09859	14.1541
SD	2.98881	4.50458	4.62387	5.39237
SEM	0.38911	0.520144	0.548752	0.674046

## Sheet: Fig 2C
spine catalogue
	EPN										IPN
	thin		stubby		mushroom		branched				thin		stubby		mushroom		branched
	WT	KO	WT	KO	WT	KO	WT	KO			WT	KO	WT	KO	WT	KO	WT	KO
	7.23	8.95	9.32	17.05	76.18	67.37	2.27	1.62			10.97	14.35	3.53	15.93	80.41	69.57	3.4	2.15
	3.75	5.72	15.38	20.53	70.72	73.67	2.15	1.09			11.38	10.45	11.68	22.49	73.25	66.83	3.84	2.24
	4.52	4.75	18.1	16.47	76.16	72.61	2.22	1.17			7.13	12.82	10.46	22.84	79.71	55.71	3.6	2.63
	5.56	11.48	11.6	18.75	75.84	63.66	2	1.1			10.15	9.18	3.24	18.8	84.72	65.42	3.32	2.6
		6.3		24.06		68.86		1.79			10.39	10.25	5.46	21.88	81.66	63.81	3.4	2.05
		6.31		23.32		71.08		1.68			11.69	12.07	7.63	17.66	78.54	69.52	3.47	1.76
	9.36	9.62	14.24	22.22	77.35	67.27	1.91	1.88			10.4	8.68	3.73	24.38	85.43	64.21	1	2.74
	6.57	7.89	14.01	16.08	75.48	71.05	1.84	1.98			11.22	11.36	5.9	23.53	68.75	61.51	4.25	2.6
	8.61	7.21	8.56	16.75	83.56	69.89		1.14			8.71	7.51	6.3	17.2	77.17	71.74	3.73	2.55
	6.18	5.98	13.88	22.73	75.46	71.25	2.38	1.68			8.93	10.75	7.27	21.64	79.11	60.27	3.87	2.34
	6.78	9.77	11.39	21.1	82.13	69.17					9.27	12.55	3.79	27.71	81.93	59.51	3.73	1.22
	9.53	8.71	12.3	23.69	76.49	70.51	2.28	1.9			11.88	17.76	5.83	18.44	76.57	62.81	3.27	2.99
	6.8	10.51	12.15	13.87	81.3	72.32		1.3			9.08	10.24	5.94	26.37	76.51	62.77	4.38	1.62
	8.51	8.16	11.66	13.11	73.94	75.78	2.39	1.95			9.34	12.81	7.68	17.7	75.08	64.54	3.99	2.94
	6.08	5.56	11.12	24.4	76.49	63.64	2.4	1.4			9.42	13.48	8.52	27.95	81.69	59.13	3.87	1.55
	6	11.5	20.25	18.16	74.58	69.68		1.66			9.57	12.82	12.04	20.28	76.47	61.22	2.42	2.69
	7.47	3.49	10.28	21.78	77.84	70.1	2.26	1.63			6.95	12.05	3.34	23.99	84.16	62.6	3.93	1.36
	5.29	7.05	22	21.25	72.78	71.19		1.52			9.96	10.24	7.85	19.92	84.79	65.89	4.03	2.94
	10.95	9.48	15.21	18.91	70.96	71.08	2.88	1.53			7.42	14.64	9.63	26.48	76.83	57.28	3.34	1.61
	6.28	11.9	8.47	16.5	83.63	70.65	2.62	1.95			6.57	9.15	6.67	28.27	79.52	59.24	3.37	2.34
	9.13	12.1	10.07	19.53	75.1	68.02	2.7	1.91				12.58		20.39		66.63		1.39
	7.19	2.55	9.54	27.46	75.18	70.25	2.09	2			10.16	12.82	3.68	24.09	81.49	63.76	4.14	1.67
	6.15	13.11	9.59	17.28	81.84	69.82	2.42	1			8.76	10.75	4.96	22.61	85.79	65.41	2.77	1.23
	8.79	3.67	15.61	20.92	79.04	71.94		1.46			10.59	9.6	10.28	23.93	81.55	64.34	3.48	2.13
	4.83	8.55	16.03	23.94	78.38	68.7	1.76	1			8.21	12.84	4.55	19.74	87.98	62.13	3.33	2.28
	4.73	7.97	14.82	19.28	79.09	69.4	2.37	1.35			8.88	11.06	5.38	15.08	79.11	66.59	3.22	2.27
	9.72	5.28	9.43	22.17	79.21	70.5	1.64	2.06			11.05	13.78	2.64	15.71	79.45	66.8	4.15	2.71
	8.97	10.64	4.23	13.72	87.21	74.43		1.2			8.27	13.96	8.84	25.58	75.1	61.39	3.43	0
	4.37	14.14	20.02	17.93	76.2	70.37		1.68			7.96	10.99	9.81	20.51	79.72	65.69	3.6	2.81
	4.86	0.61	16.24	25.78	73.78	72.89	2.12	1.69			8.78	10.9	11.14	20.99	79.72	63.82	3.34	2.3
	6.12	7.58	14.6	21.21	81.94	75.01	2.3	1.02			8.98	12.53	10.79	21.27	78.52	61.27	2.74	2.93
	9.66	11.27	11.83	19.82	79.74	71.86	2.3	1			5.67	9.78	2.74	26.52	89.03	62.01	4.3	1.69
	10.29	7.71	14.18	17.47	76.46	70.66	2.32	1.16			9.51	10.42	8.34	24.34	84.23	63.5	3.46	1.74
	6.13	10.78	9.5	24.11	85.47	66.38		1.39			10.64	9.66	6.02	21.29	79.18	66.23	3.2	2.82
	7.11	10.15	14.74	20.2	80.7	64.58		1.07			5.74	10.32	14.36	25.15	81.63	64.96	3.54	0
		1.47		18.16		78.28		2.09			3.56	11.21	6.52	22.62	84.07	64.03	4	2.14
		9.69		16		70.8		1.51			13.22	17.59	7.2	20.02	81.06	59.76	2.68	2.63
	3.98	3.04	22.2	22.25	73.93	72.48		1.24			6.82	15.24	7.69	15.25	67.67	65.48	4.07	2.04
	5.94	3.7	15.01	20.99	77.1	67.32	1.95	1.99			6.19	10.22	6.78	22.86	70.55	62.24	3.57	2.68
	7.72	9.66	6.4	18.18	77.63	74.16	2.26	0.69			9.28	14.34	3.27	23.06	90.14	62.98	0	0
	3.52	15.44	11.76	13.96	78	69.89	2.72	1.72			9.55	12.79	6.39	21.76	75.31	62.54	4.62	2.91
	4.39	13.1	12.37	12.96	85.13	73.62	2.38	1.33			6.51	9.55	8.49	20.12	81.3	66.1	1.6	2.23
	8.84	7.75	6.56	20.15	84.26	69.5	2.4	1.59			13.78	12.31	10.35	22.68	77.54	66.5	3.28	1.49
	3.12	9.15	12.94	7.29	81.92	77.74	2.02	1.82			7.04	9.42	1.84	26.93	81.53	62.35	3.67	1.29
	8.21	10.24	15.94	18.32	79.32	76.25	2.3	0.68			3.02	14.34	6.55	17.68	78.9	67.22	3.19	1.76
	8.59	10.62	9.67	15.9	74.63	72.03	1.81	1.44			9.63	12.48	3.24	23.68	78.35	63.71	3.7	1.13
	6.22	16.65	11.46	12.95	82.35	74.81		1			7.86	11.61	4.13	22.12	78.61	63.79	2	2.48
	7.1	8.73	13	18.04	82.21	71.01	1.93	2.22			7.89	12.92	8.58	23.12	83.27	55.32	3.08	2.63
	10.35	11.84	9.23	22.44	76.9	64.98	1.52	1.74			9.15	12.29	6.23	21.35	80.91	65.34	3.58	1.02
	6.6	6.14	12.92	22.66	79.27	71.5	2.22	0			10.26	19.77	5.43	17.72	75.45	63.42	0	1.91
	13.15	10.74	18.1	21.05	71.06	67.47	2	1.74			8.16	9.94	11.31	23.63	75.8	66.1	3.9	1.33
	6.41	6.38	18.56	20.01	75.49	75.59	2.89	0			7.22	9.54	4.92	24.36	77.41	61.8	3.38	2.29
	7.4	11.37	11.62	21.01	75.49	64.53	2.5	1.09			8.95	10.93	5.32	18.58	77.87	68.11	3.73	2.38
	7.37	11.38	10.55	10.18	82.68	75.65	1.9	1.78			9.27	12.24	9.67	15.82	75.44	67.87	3.97	2.06
	9.17	10.26	22.7	22.2	64.24	64.74	1.89	1.8			8.19	9.9	0.55	18.03	78.17	69.99	3.85	2.08
	5.38	7.57	12.1	18.64	82.75	72.41	2	1.38			10.53	14.08	5.6	22.96	80.92	62.5	4.41	1.46
	5.94	10.11	21.64	16.8	73.52	74.22	2.48	1			8.06	10.89	11.07	21.11	78.88	67.81	3	1.19
	7.52	9.48	12.13	20.31	74.9	72.41	2.46	1			7.39	14.49	4.72	21.32	78.77	63.22	3.9	1.97
	7.78	5.97	19.38	13.21	73.69	77.5	2.37	3.33			9.14	12.32	15.84	21.03	79.38	66.85	0	2
		7.77		21.32		68.86		2.05			5.48	13.19	13.23	27.09	77.81	57.45	3.82	2.27
	5.6	9.61	5.31	19.41	79.64	68.36	2.45	2.62			9.68	11.78	7.72	23.36	84.42	65.04	3.57	0
	9.63	9.99	12.8	22.97	78.47	69.92	1.66				4.73	13.47	8.3	22.17	85.33	61.82	3.94	2.54
	3.76	9.33	7.89	12.25	81.78	72.76	2.57	1.66				11.28		21.84		63.14		2.73
	7.19	13.33	11.49	27.07	74.85	58.54	2.48	1.06			9.51	11.17	10.16	25.59	81.66	60.93	3.15	2.31
		13.82				76.14	2.29				7.43		6.06		87.85		3.65
		13.64		22.26		65.26		1			8.33		9.06		85.34		3.59
		13.69		17.41		71.29	2.29	1.89			13.04		10.54		66.67		3.63
							2.58				8.34		10.14		73.42		2.86
		9.58		15.7		70.77	2.62	1.95			9.08		6.48		79.48		3.34
		9.11		20.08		66.79	2.39	1.02			6.18		8.05		84.01		3.68
		5.16		17.8		73.15	2.2	1.89			3.94		7.78		85.48		3.45
		10.01		17.96		68.05	2.82	1.97
		14.19		7.31		70.71	2.88	1.79			10.73		11.28		86.56		0
		3.09		24.05		71.08	2.31	1.79			10.06		10.15		85.41		0
		11.82		21.41		67.17	2.39	1.68
		3.41		16.73		77.68		2.19
Mean	7.02373	8.85973	13.12	19.0397	77.821	70.6808	2.27281	1.52361			8.74408	11.9758	7.33324	21.8519	79.9372	63.7737	3.25028	1.9975
SD	2.0569	3.37078	4.20206	4.06508	4.2108	3.68239	0.313099	0.51842			2.11046	2.20207	3.07032	3.26286	4.68989	3.28066	1.0699	0.737788
SEM	0.267785	0.389224	0.547062	0.472555	0.548199	0.425206	0.0414709	0.0610964			0.250465	0.275259	0.36438	0.407858	0.556587	0.410082	0.126973	0.0922235
	16.4552

## Sheet: Fig 2E
	Quantitative assessment of spine width
	EPN					Cumulative frequency
	WT	KO			spine width	WT	KO
	0.7	1			0.4	0	0
	0.7	0.6			0.5	3.5	0
	0.9	0.7			0.6	22.6	7.7
	0.9	0.7			0.7	53	37.2
	0.8	1			0.8	78.3	50
	0.7	1			0.9	92.2	78.2
	0.8	0.8			1	100	91
	0.6	0.9			1.1		98.7
	0.6	0.9			1.2		100
	0.8	0.9
	0.8	0.9
	0.7	0.7
	0.7	0.7
	0.9
	0.8	1
	0.8	0.7
	0.8	0.7
	0.8	0.7
	0.8	0.7
	0.7
	0.8	0.9
	0.7	1
	0.7	0.9
	0.9	0.7
	0.8	0.7
	0.9	0.9
	0.6	0.6
		0.7
		0.6
	0.6	0.7
	0.6	1
	0.5	0.7
	0.6	0.7
	0.7	0.9
	0.9	0.9
	0.6	0.9
	0.6	0.8
	0.8	0.9
	0.7	0.7
	0.6	0.7
	0.8	0.7
	0.6	0.6
	0.7	0.7
	0.7	0.6
	0.7	1.2
	0.7	0.9
	0.6	0.9
	0.7	0.8
	0.8	0.7
	0.7	0.8
	0.7	0.8
	0.7	0.8
	0.5	1.1
	0.7	0.9
	0.8	1.1
	0.9	1.1
	0.8	1
	0.8	0.7
	0.7	0.8
	0.6	0.7
	0.7	0.9
	0.7	0.9
	0.7	0.9
	0.7	0.9
	1	0.8
	0.6	0.8
	0.7	0.9
	0.6	0.6
	0.9	1
	0.6	0.9
	0.6	1
	0.8	1
	0.8	0.7
	0.8	0.7
	0.8	0.9
	0.7	1.3
	0.6	0.8
	0.8	0.9
	0.8	1.1
	0.8	0.6
	0.7	0.7
	0.6	0.7
	0.9	0.6
	0.7	0.6
	0.7	0.5
	0.9	0.9
	0.6	0.6
	0.7	0.9
	0.8	0.7
	0.6	0.7
	0.5	0.7
	0.7	0.6
	0.6	0.7
	0.9	0.6
	0.5	0.7
	0.7	0.8
	0.7	0.8
		1
	0.9	0.7
	0.9	0.5
		0.7
		0.8
	0.9	0.7
	0.8	0.6
		0.5
	0.6	0.6
	0.9	0.8
	0.9	0.8
	0.8	0.7
		0.9
	0.7	0.9
	0.7	1
	0.8	0.7
	0.8	0.7
	0.5	0.9
	0.5	1
	0.5	0.8
	0.7	0.8
	0.6	0.9
	0.5	0.8
	0.6	0.8
	0.6	0.7
	0.8	0.5
	0.6	0.7
	0.7	0.6
	0.6	0.7
	0.5	0.5
	0.8	0.7
	0.7	0.8
	0.6	0.6
	0.5	0.6
	0.6	0.6
	0.8	0.7
	0.5	0.5
	0.6	0.6
	0.7	0.7
	0.7	0.8
	0.5	0.8
	0.6	0.5
	0.5	0.7
	0.5	0.9
	0.6	0.6
	0.8	0.5
	0.5	0.4
	0.6	0.6
	0.5	0.5
	0.6	0.6
	0.5	0.5
	0.4	0.5
	0.5	0.7
	0.4	0.7
	0.6	0.7
	0.8	0.7
	0.7	0.8
	0.6	0.8
	0.7	0.5
	0.5	0.8
	0.6	0.7
	0.4	0.7
	0.5	0.7
	0.5	0.6
	0.6	0.6
	0.7	0.7
	0.6	0.7
	0.6	0.6
	0.6	0.6
	0.6	0.5
	0.7	0.6
	0.5	0.7
	0.7	0.6
	0.6	0.6
	0.6	0.7
	0.7	0.6
	0.5	0.8
	0.6	0.7
	0.6	0.8
	0.4	0.9
	0.6	0.8
	0.7	0.5
	0.5	0.7
	0.6	0.6
	0.5	0.6
	0.5	0.9
	0.6	0.6
	0.7	0.6
	0.6
	0.5
	0.6
	0.6
	0.6
	0.7
	0.5
	0.7
	0.4
	0.5
	0.6
	0.5
	0.6
	0.6
	0.5
	0.5
	0.7
	0.6
	0.4
	0.7
	0.6
	0.6
	0.5
	0.6
mean	0.662871	0.749727
SD	0.126873	0.15642
SEM	0.00892674	0.0115629

## Sheet: Fig 2F
	Quantitative assessment of spine length
	EPN					Cumulative frequency
	WT	KO			spine length	WT	KO
	0.8	1.3			0.5	0	0.5
	0.9	0.8			0.6	1	4.4
	0.8	0.8			0.7	5.4	13.7
	1.1	1			0.8	15.8	28
	0.9	1			0.9	33.5	48.4
	1.5	1.1			1	51.7	60.4
	1.5	0.9			1.1	65.5	74.7
	1	1.1			1.2	75.4	85.7
	1.1	1.1			1.3	85.2	91.2
					1.4	92.1	95.6
	1.6	1.4			1.5	97.5	98.4
	1.2	1.1			1.6	99.5	98.9
	1.1	0.9			1.8	100	99.5
	1.2	0.8			1.9		100
	1.4	1.5
	1	1.5
	1.3	1
	1.3	0.6
	0.9	1
	0.9	1.2
		1
		1.4
	1.2	0.9
	1.5	1.2
	1.4	1.4
	1.4	1
	1.2	1.4
	1.1	0.7
	1.5	1.3
	1.4	1.2
	1.3	0.8
	1.4	1.2
	0.7	1.1
	1.6	1.2
	1.5	1.2
	0.7	0.8
	1.3	1.6
	0.8	0.9
	0.9	1.3
	0.8	0.7
	0.9	0.9
	0.9	0.8
	1	1.2
	1.3
	1.1
	0.9	0.9
	0.8	1.2
	0.9	0.9
	1.3	1.1
	0.8	1
	1	1.1
	1	1.2
	1	1.5
	0.9	1.5
	1	1.1
	0.8	1.1
	1.2
	1	1.3
	0.9	1.1
	1.5	1
	1	1
	0.8	1
	1.3	1
	1.2	1.1
	1	1
	1.2	1.2
	1	1.3
	1.6
	1.1	1
	1	1
	1.1	1.4
	1.3	1.1
	1.2	1.1
		1
	1.2	1.4
	1	1.2
	1.2	1
	1.5	0.9
	1.4	0.9
	1	1.2
	1.4	0.6
	1.5	0.8
	1.1	0.8
	1.1	1.1
	0.9	0.9
	1	0.9
	1.1	0.7
	1.3	0.8
	1	1.1
	1.3	0.9
	1.4	1.1
	0.9	0.9
	1	0.5
	1.1	0.6
	1.2	0.6
	1	0.9
	0.9	0.6
	1.1	1.1
	1.1	0.7
	1.1	1
	1.4	0.7
	0.9	1.5
	0.9	1.2
	1	0.9
	1.2	1
	1.6	0.9
		0.9
	1.3	0.7
	0.8	1.3
	1.1	1.1
	1.5	1.1
	1.4	1.3
	1.1	1.4
	1.5	1.3
	1.4	0.9
	0.7	1.2
		1
	0.8	1.2
	1.4	1.2
	1.1	0.8
	1.2	0.9
	0.7	0.8
	1.2	1.1
	0.9	0.9
	0.9	0.9
	0.9	0.9
	1	0.9
	1.2	0.9
	0.8	0.9
	1.3	0.9
	0.8	1.3
	0.7	1.1
		0.9
	1.3	0.8
	1.1	0.8
	1.1	1.1
	0.9	1.1
	1.2	0.8
	1	1.1
	0.7	1
	0.9	0.9
	1	0.9
	0.9	0.8
	0.9	0.8
	0.7	0.8
	0.8	0.9
	0.8	0.9
	1.2	0.8
	1	0.9
	1.1	1.2
	1.3	1
	1.1	1.1
	1.1	1.3
	1	1.1
	1.3	1.2
	1.1
	1.2	0.9
	1	0.8
	0.8	0.9
	1	1.4
	0.9	1.2
	0.6	0.9
	1.2	0.7
	1.8	0.9
	0.6	0.8
	0.9	0.7
	1	0.8
	1	0.7
	1	0.6
	1.2	0.7
	0.8	0.7
	1.3	0.9
	0.9	0.7
	0.9	0.8
	1	1
	1	0.7
	1.3	0.6
	0.9	0.8
	0.7	0.8
	0.8	0.7
	1.4	0.7
	1.3	0.7
	1	0.7
	0.7	1.2
	1	0.8
	1.1	0.8
	1
	0.9
	1
	0.8
	0.9
	1.4
	1.1
	0.9
	0.8
	0.9
	1
	1.5
	0.8
	1.3
	0.9
	1.1
	0.8
	1.3
	0.9
	1.1
	1.1
	1
	0.9
	0.9
mean	1.07783	0.992222
SD	0.233312	0.225452
SEM	0.0163753	0.0168042

## Sheet: Fig 2G
	Quantitative assessment of spine width
	IPN					Cumulative frequency
	WT	KO			spine width	WT	KO
	0.7	0.9			0.4	0	0
	0.5	0.7			0.5	3	6.1
	0.6	0.9			0.6	16.1	19.7
	0.6	0.7			0.7	54.8	43.9
	0.8				0.8	81.7	71.2
	0.9	0.9			0.9	100	87.9
	1	0.8			1		95.5
	1	0.8			1.1		100
	0.5	0.9			1.2
	0.5	0.7
		0.7
	0.8	0.7
	0.8	0.8
	0.9	0.7
	0.8	0.7
	0.8	0.8
	0.8	0.7
	0.6	0.8
	0.7	0.9
	0.7	0.8
	0.7	0.8
	1	0.9
	0.9	0.7
	0.9	0.8
	0.6	0.8
	0.7	0.9
	0.6	0.6
	0.5	0.7
	0.7	0.8
	0.7	0.6
	0.7	0.9
	0.8	0.9
	0.8	0.6
		0.9
	0.7	0.9
	0.7	0.7
	0.9	0.8
	0.8	0.7
	0.9	0.7
	0.6	0.8
		0.5
	0.6	0.6
	0.7	0.8
		0.7
	0.8	0.7
	0.9	0.6
	0.8	0.6
	0.7	0.7
	1	0.7
		0.7
	0.7	0.7
	0.9	0.7
	0.7	0.8
	0.8	0.9
	0.6	0.7
		0.6
	0.7	0.9
	0.8	0.7
	0.8	0.7
	0.8	0.9
	0.9	0.8
	1	0.6
	0.7	0.7
	0.6	0.5
	0.8	0.7
	0.8	0.9
	0.9	0.8
	0.9	0.7
	0.8	0.8
	0.5	0.8
	0.5	0.8
	0.5	0.6
	0.7	0.7
	0.6	0.8
	0.5	0.7
	0.6	0.7
	0.6	0.8
	0.8	0.8
	0.6	0.6
	0.7	0.8
	0.6	0.6
	0.5	0.6
	0.8	0.7
	0.7	0.5
	0.6	0.7
	0.5	0.7
	0.6	0.7
	0.8	0.8
	0.5	0.7
	0.6	0.6
	0.7	0.8
	0.7	0.6
	0.5	0.9
	0.6	0.7
	0.5	0.9
	0.5	0.6
	0.6	0.7
	0.8	0.5
	0.5	0.6
	0.6	0.7
	0.5	0.7
	0.6	0.6
	0.5	0.6
	0.4	0.5
	0.5	0.9
	0.4	0.6
	0.6	0.9
	0.8	0.7
	0.7	0.7
	0.6	0.7
	0.7	0.6
	0.5	0.7
	0.6	0.6
	0.4	0.7
	0.5	0.8
	0.5	0.8
	0.6
	0.7	0.7
	0.6	0.5
	0.6	0.7
	0.6	0.8
	0.6	0.7
	0.7	0.6
	0.5	0.5
	0.7	0.6
	0.6	0.8
	0.6	0.8
	0.7	0.7
	0.5	0.9
	0.6	0.9
	0.6	1
	0.4	0.7
	0.6	0.7
	0.7	0.9
	0.5
	0.6	0.8
	0.5	0.8
	0.5	0.9
	0.6	0.8
	0.7	0.8
	0.6	0.7
	0.5	0.5
	0.6	0.7
	0.6	0.6
	0.6	0.7
	0.7	0.5
	0.5	0.7
	0.7	0.8
	0.4	0.6
	0.5	0.6
	0.6	0.6
	0.5	0.7
	0.6	0.5
	0.6	0.6
	0.5	0.7
	0.5	0.8
	0.7	0.8
	0.6	0.5
	0.4	0.7
	0.7	0.9
	0.6	0.6
	0.6	0.5
	0.5	0.4
	0.6	0.6
		0.5
		0.6
		0.5
		0.5
		0.7
		0.7
		0.7
		0.7
		0.8
		0.8
		0.5
		0.8
		0.7
		0.7
		0.7
		0.6
		0.6
		0.7
		0.7
		0.6
		0.6
		0.5
		0.6
		0.7
		0.6
		0.6
		0.7
		0.6
		0.8
		0.7
		0.8
		0.9
		0.8
		0.5
		0.7
		0.6
		0.6
		0.9
		0.6
		0.6
mean	0.655063	0.70796
SD	0.14077	0.117758
SEM	0.011199	0.00830602

## Sheet: Fig 2H
	Quantitative assessment of spine length
	IPN					Cumulative frequency
	WT	KO			spine length	WT	KO
	0.7	1.1			0.5	0	0
	0.8	1.1			0.6	1.3	3
	1.3	1.3			0.7	7	11.6
	0.7	1.2			0.8	15.9	23.2
		1			0.9	31.8	43.4
	1.3	1.4			1	47.1	53
	1.3	1.1			1.1	61.1	67.2
	1.3	1.1			1.2	71.3	79.8
	1.2	1.3			1.3	84.1	89.9
	1.1	1.3			1.4	89.8	97
	1.2	0.9			1.5	94.3	99
	1.5	1			1.6	97.5	100
	1.2	1.4			1.7	100
	1.5	1.5
	1.6	0.9
	1.2	0.8
	1.4	0.8
	1.1	1.2
	1	1.1
	1.2	1.3
	1.4	0.9
	1.5	1.5
	1.6	1.3
	1.6	1.3
	1	1.2
	1.1	0.7
	1.2	1.1
		1.2
	1.5	1.2
	1	1.1
	1.2	1.2
	1.1	1
	1.6	1
		1.4
	1.5
	1.6	1.2
	1.1
	1.5	1.1
	1.3	1
	1	0.8
	1.4	1
	0.8	1.4
	1.7	1.1
	1.2	1.1
	1.3	1.2
	1.3	1.2
	0.9	1.4
	0.9	1.4
	1.1	1
	1.1	1.3
	1.1	1.6
	1.3	1.4
	1.1	1.4
	1.4	0.7
	1.7	1
	1.3	0.9
	1	1
	1.3	1.3
	1	1.2
	1.7	1.3
	0.9	0.9
	0.9	1.2
	0.9	1.3
	1.4	1
	1.1	1.3
		1.2
	1.4	1.2
	1.3	1.4
	0.7	1.2
		1.4
	0.8	1
	1.4	1.1
	1.1	1.1
	1.2	1.3
	0.7	0.9
	1.2	0.9
	0.9	1.6
	0.9	1.4
	0.9
	1	1.2
	1.2	1.2
	0.8	0.9
	1.3	1
	0.8	0.9
	0.7	0.9
	1.7	0.9
	1.3	0.9
	1.1	1.2
	1.1	1.1
	0.9	1.4
	1.2	1.1
	1	1.3
	0.7	1.3
	0.9	1.1
	1	1
	0.9	1.5
	0.9	1.3
	0.7	0.6
	0.8	0.8
	0.8	0.8
	1.2	1.1
	1	0.9
	1.1	0.9
	1.3	0.7
	1.1	0.8
	1.1	1.1
	1	0.9
	1.3	1.1
	1.1	0.9
	1.2
	1	0.6
	0.8	0.6
	1	0.9
	0.9	0.6
	0.6	1.1
	1.2	0.7
		1
	0.6	0.7
	0.9	1.5
	1	1.2
	1	0.9
	1	1
	1.2	0.9
	0.8	0.9
	1.3	0.7
	0.9	1.3
	0.9	1.1
	1	1.1
	1	1.3
	1.3	1.4
	0.9	1.3
	0.7	0.9
	0.8	1.2
	1.4	1
	1.3	1.2
	1	1.2
	0.7	0.8
	1	0.9
	1.1	0.8
	1	1.1
	0.9	0.9
	1	0.9
	0.8	0.9
	0.9	0.9
	1.4	0.9
	1.1	0.9
	0.9	0.9
	0.8	1.3
	0.9	1.1
	1	0.9
	1.5	0.8
	0.8	0.8
	1.3	1.1
	0.9	1.1
	1.1	0.8
	0.8	1.1
	1.3	1
	0.9	0.9
	1.1	0.9
	1.1	0.8
	1	0.8
	0.9	0.8
	0.9	0.9
		0.9
		0.8
		0.9
		1.2
		1
		1.1
		1.3
		1.1
		1.2
		0.9
		0.8
		0.9
		1.4
		1.2
		0.9
		0.7
		0.9
		0.8
		0.7
		0.8
		0.7
		0.6
		0.7
		0.7
		0.9
		0.7
		0.8
		1
		0.7
		0.6
		0.8
		0.8
		0.7
		0.7
		0.7
		0.7
		1.2
		0.8
		0.8
mean	1.09873	1.03283
SD	0.252626	0.231776
SEM	0.0201618	0.0164716

## Sheet: Fig 2J
	amplitude of sEPSC
	WT	KO
	8.6	6.8
	21.3	16.2
	15.5	9.3
	18.6	12.6
	12.1	7.9
	16.0625	7.3716
	15.2792	8.2189
mean	15.3488	9.77007
SD	3.82894	3.16342
SEM	1.4472	1.19566

## Sheet: Fig 2K
	Frequency of sEPSC
	WT	KO
	213	165
	154	240
	163	98
	109	131
	195	152
	333.333	217.391
	291.545	366.3
mean	208.411	195.67
SD	73.3125	82.9122
SEM	27.7095	31.3379

## Sheet: Fig 2M
		synaptic protein level
		NR1		NR2A		NR2B		GluR1		GluR2		PSD95
		WT	KO	WT	KO	WT	KO	WT	KO	WT	KO	WT	KO
		1	0.8788	1	0.7571	1.4284	0.9383	1	0.7471	1	1.0133	1	1.19
		1.403	1.0512	1.2306	0.7331	0.9312	0.7288	1.0328	0.9628	0.8221	1.1228	0.9814	0.8484
		1.4641	1.1402	1.0686	0.7423	1.1607	0.9479	0.8404	0.8343	1.1178	1.1033
		1.0177	0.8547					0.9988	0.8039	1.252	1.1398
		0.9899	0.7222					1.3932	0.8234	0.8192	0.8103	0.9637	0.8474
		0.47	0.6256	1.0689	0.7543	0.809	0.6015	1.2021	1.1729	1.1455	1.0173	1.0616	1.2057
		1.3948	0.8997					1.1226	0.7718	1.1532	1.0808
		0.6905	0.6472					1.0983	0.7791	0.9977	0.8587
		1.0432	0.7446	0.5883	0.5859	0.9199	0.8851	1.0262	1.0855	0.9353	0.8502	1.0039	1.3618
		0.9048	0.7015	1.1107	0.8731	0.7584	0.907	1.1162	0.9426	0.8184	0.8547	1.0012	0.803
	mean	1.0378	0.82657	1.01118	0.740967	1.00127	0.834767	1.08306	0.89234	1.00612	0.98512	1.00197	1.04272
	SD	0.301233	0.162329	0.201507	0.0836726	0.229253	0.12709	0.138525	0.137079	0.149383	0.122307	0.0301431	0.217348
	SEM	0.0952581	0.0513329	0.0822649	0.0341592	0.0935923	0.0518844	0.0438056	0.0433482	0.0472392	0.0386768	0.0123059	0.0887321

[truncated: 52 more sheets: Fig 3F, Fig 3G, Fig 3I, Fig 3J, Fig 4F, Fig 4G, Fig 5A, Fig 5C, Fig 5E, Fig 6C, Fig 6D, Fig 6F, Fig 6G, Fig 7B, Fig 7C, Fig 7D, Fig 7E, Fig 7F, Fig 7G, Fig 7H …]
